# Supplementary material for: A Green HPLC Approach to Florfenicol Analysis in Pig Urine
Source: Pharmaceuticals (Basel). 2024 Apr 12;17(4):495. doi: 10.3390/ph17040495 (PMC11053663; doi:10.3390/ph17040495)
Supplement: Supplementary file 1 [file pharmaceuticals-17-00495-s001.zip]

Archive with 2 entries (2 files):
- pharmaceuticals-2935112-supplementary/Figure S1.pdf
- pharmaceuticals-2935112-supplementary/Table S1.pdf
